# Supplementary material for: An Aedes aegypti-Derived Ago2 Knockout Cell Line to Investigate Arbovirus Infections
Source: Viruses. 2021 Jun 3;13(6):1066. doi: 10.3390/v13061066 (PMC8227176; doi:10.3390/v13061066)
Supplement: Supplementary file 1 [file viruses-13-01066-s001.zip]

Archive with 1 entries (1 files):
- viruses-1221421-supplementary.pdf
